# Supplementary material for: Metabolic Reprogramming Driven by Trophoblasts and Decidual XCR1+PMN‐MDSC Crosstalk Controls Adverse Outcomes Associated With Advanced Maternal Age
Source: Adv Sci (Weinh). 2026 Jan 12;13(16):e13370. doi: 10.1002/advs.202513370 (PMC13042359; doi:10.1002/advs.202513370)
Supplement: Supplementary file 2 — Supporting File 2: advs73746‐sup‐0002‐SupportingTable.xlsx. [file ADVS-13-e13370-s002.xlsx]

## Sheet: Healthy pregnancies(HP)
	Maternal Information							Fetal Information	Fetal Indicators					Blood pressure		Blood glucose indicators			Blood lipid indicators					Imflammatory indicators		Liver function indicators																							Urinalysis
Item	Maternal age (years old)	Gestational age (weeks)	Number of conception (s)	Number of production (s)	Height (cm)	Body Weight (kg)	BMI (kg/m2)	Sex	BPD (cm)	HC (cm)	AC (cm)	FL (cm)	HL (cm)	SBP (mmHg)	DBP(mmHg)	Fasting plasma glucose (FPG,mmol/L)	HbA1c (%)	OGTT (2h, mmol/L)	TG (mg/dL)	CHOL (mg/dL)	HDL-C (mg/dL)	LDL-C (mg/dL)	VLDL-C (mg/dL)	CRP (mg/dL)	PCT(ng/mL)	K+ (mmo/L)	Na+ (mmo/L)	Cl- (mmo/L)	Tca (mmo/L)	Phos (mmo/L)	Mg2+ (mmo/L)	Total CO2 (mmo/L)	Urea (mmo/L)	UA (μmol/L)	Cr (μmol/L)	GFR (ml/min)	ALT (U/L)	AST (U/L)	AST/ALT	TP (g/L)	Alb (g/L)	globulin (g/L)	A/G	TBIL (μmol/L)	DBIL (μmol/L)	IBIL (μmol/L)	TBA (μmol/L)	CysC (mg/L)	pH
Reference Range	-	38-41	-	-	-	-	24.0-30.0	M (male) F (female)	9.0-10.0	32.6-34.5	32-34	6.6-7.2	6.8-7.2	90-139	60-89	3.6-5.1	4.0-6.0	3.9-7.8	0-200	0-280	40-100	0-130	12-52	0.0-6.0	0.000-0.050	3.50-5.30	137-147	99.0-110.0	2.11-2.52	0.85-1.51	0.75-1.02	21.0-31.0	2.6-7.5	155-357	41-73	≥90	7-40	13-35	1.0-1.5	65.0-85.0	40.0-55.0	20.0-40.0	1.2-2.4	0.0-21.0	0.0-8.0	0.0-13.0	0.00-9.67	0.54-1.15	4.5-8.0
HP_1	26	39	1	0	155	54	22.5	F	9.8	36	36.8	7.3	7.2	108	58	4.04	5.6	4.75	113	181	77	93	12	2.54	0.027	3.73	134	101.4	2.27	1.42	0.74	19.2	2.2	249	37	143.63	12	20	1.7	70.4	41.3	29.1	1.4	4	1.5	2.5	2.1	0.87	7
HP_2	30	38	2	0	160	57	22.3	M	9.4	32.8	33.3	7	7	115	81	4.7	5.2	4.76	130	207	74	138	28	2.1	0.043	4.03	138	108	2.5	0.88	0.74	24.4	4.6	328	64	110.84	16	20	1.3	68.8	36.8	32	1.2	3.7	1.6	2.1	-	-	7
HP_3	28	39	1	0	151	55.5	24.3	M	9.8	37	35.5	7.7	7.6	117	64	4.2	5.2	6.46	150	148	78	104	32	3.1	0.032	3.97	136	105.8	2.27	1	0.8	20.9	3.6	220	43	129.23	10	16	1.6	66.6	38.2	28.4	1.3	11	1.5	9.5	1.2	1.2	7
HP_4	29	38	1	0	157	56.5	22.9	M	9.8	33	36.1	7.1	6.8	106	65	3.79	4.9	6.18	104	124	72	143	37	1.22	0.025	3.86	134	105.3	2.28	1.48	0.79	18.1	2.7	277	44	129.16	12	23	1.9	64.4	36.4	28	1.3	6.9	1.1	5.8	-	1.41	5.5
HP_5	31	39	1	0	158	58.5	23.4	F	9.4	32.6	34.3	7.3	7.2	105	60	3.89	5.3	6.31	81	160	70	80	19	2.22	0.052	4.13	136	104.1	2.27	1.05	0.78	23.6	3.6	263	52	121.39	9	18	2	74	38.8	35.2	1.1	7.1	1.6	5.5	1.1	1.02	6.5
HP_6	29	39	2	1	153	68	29	F	9.3	32.4	34.3	7.1	7	105	77	3.14	5	5.57	123	120	68	99	21	0.58	0.035	3.9	135	100	2.37	1.18	0.83	26.3	3.7	221	63	116.19	12	20	1.7	66.9	38.6	28.3	1.4	7.4	1.9	5.5	-	-	7.5
HP_7	33	38	1	0	166	70.5	25.6	M	9.6	34.55	35.8	7.1	7.2	108	67	3.55	6	5.82	135	165	63	102	23	1.1	0.01	3.95	135	107.2	2.25	1.2	0.8	16.3	2.7	310	44	126.46	11	18	1.6	60.6	36.9	23.7	1.6	8.7	<2	6.7	-	0.98	6.5
HP_8	30	39	1	0	147	56	25.9	F	9.7	34.92	34.59	7.2	7.1	106	66	3.55	4.8	6.63	98	180	67	115	20	2.35	0.015	4.21	135	104.8	2.31	0.95	0.81	21.7	2.3	186	46	124.63	11	13	1.2	64.5	37.7	26.8	1.4	15.5	3.4	12.1	0.8	0.88	6.2
HP_9	32	39	1	0	164	74.5	26.1	M	9.5	35.96	36.56	7	7.2	112	73	4.19	4.61	5.94	152	128	82	108	25	0.06	0.012	4.05	137	108.2	2.22	1.23	0.79	20.7	3.9	321	58	120.45	9	17	2	66.2	39.3	26.9	1.5	11.3	2.4	8.9	-	0.62	6.5
HP_10	29	39	1	1	157	53	21.5	F	9.5	35.5	35.9	7.2	7.4	111	70	4.27	5.88	5.41	110	135	70	96	22	0.28	-	3.73	142	106.5	2.28	1.49	0.76	20.7	3.1	230	45	135.62	10	16	1.6	66.7	41	25.7	1.6	10.2	2.1	8.1	2	1.01	7
HP_11	30	37	2	0	161	60	23.1	F	9.1	33.56	33.44	6.2	7.2	106	72	3.85	5.2	5.85	138	188	72	82	15	1.25	0.028	3.96	138	104.3	2.25	0.99	0.85	19.4	3	239	42	134.89	6	15	2.5	62.5	35.1	27.4	1.3	14.7	3	11.7	0.1	0.92	6.5
HP_12	33	37	2	1	156	67	27.5	M	9.4	33.41	36.36	6.8	7.1	111	74	4.44	5	6.61	105	243	71	145	12	1.11	0.036	4.02	135	104.3	2.32	0.95	0.89	21.2	2.4	280	49	124.66	11	19	1.7	69.8	38.3	31.5	1.2	9.3	1.8	7.5	0.5	1.25	7.5
HP_13	24	37	3	2	168	54	19.1	M	9.5	33.1	34.38	6.7	7.3	118	64	3.68	4.1	5.88	142	123	68	150	32	5.84	0.066	3.41	139	108.5	2.35	1.19	0.72	22.9	4.5	382	47	129.08	10	11	1.1	62.7	35.6	27.1	1.3	14.1	3.2	10.9	-	-	5.5
HP_14	29	38	4	2	159	59	23.3	M	9.6	32.75	34.25	6.8	7.1	117	67	4.45	5.82	5.99	126	125	60	100	28	3.25	0.043	4.08	134	107.5	2.24	1.19	0.78	20.1	1.8	213	48	122.89	8	17	2.1	63.9	38.7	25.2	1.5	6.7	0.9	5.8	3.6	1.02	6
HP_15	28	39	4	2	154	67.5	28.5	F	9.6	33.3	35.05	6.8	7.4	109	75	4.12	4.32	6.26	102	265	79	152	38	2.2	0.029	3.88	135	104.5	2.08	1.18	0.78	16.8	2.8	347	52	117.5	9	19	2.1	64.3	37.5	26.8	1.4	8.3	1.3	7	1.8	0.58	6
HP_16	30	37	4	3	163	79.7	29.6	F	9.4	32	33.8	6.5	7.1	112	67	3.7	6.35	6.52	204	147	65	102	10	1.63	0.04	3.99	137	102.3	2.63	1.12	0.77	20.9	3.5	331	40	136.11	6	14	2.3	68.1	39.8	28.3	1.4	4.7	0.4	4.3	-	1.21	6.5
HP_17	29	39	1	0	162	70	26.7	M	9.5	33.5	34.8	6.7	7.4	109	60	4.14	5.94	6.67	109	162	88	98	11	1.59	-	3.97	137	104.6	2.1	1.21	0.85	22.9	2.7	240	46	124.63	12	20	1.7	66.6	40.9	28.4	1.4	9.8	<2	3.3	-	0.5	5.5
HP_18	26	39	1	1	161	58.4	22.5	F	9.6	34.1	35.5	7	7.2	109	62	4.04	5.6	4.32	156	180	67	75	22	0.52	0.02	3.85	135	101.8	2.19	0.87	0.76	21.8	2.1	298	40	137.07	11	16	1.5	68.6	40.4	28.2	1.4	9.4	2.2	5.5	-	1.1	6.5
HP_19	27	38	1	0	160	58	22.7	M	9.5	33	33.1	6.9	7	98	64	4.12	5.4	6.08	132	135	77	100	18	1.11	-	4.27	137	106.8	2.32	0.95	0.82	18.8	2	340	64	112.41	10	17	1.7	63.5	36.5	27	1.4	7.8	<2	3.9	0.2	0.55	7
HP_20	30	39	2	1	156	57	27.5	M	9.7	33.82	34.25	7.2	7.2	109	75	3.95	4.8	5.85	96	168	88	79	20	0.52	0.003	3.77	137	106.3	2.37	1.09	0.8	20.3	2.3	344	52	128.41	7	13	1.8	70.3	40.3	30	1.3	7.6	1.8	5.8	2.1	-	6.5
HP_21	25	40	1	0	158	70.2	27.9	M	9.5	34.08	32.89	7.1	7	106	68	4.06	5.3	5.69	108	134	73	91	21	1.35	0.0028	4.16	136	107.9	2.32	1.39	0.61	18.8	2	287	44	126.46	12	13	1.1	69.5	37.2	32.3	1.2	4.9	0.7	4.2	0.5	0.58	6
HP_22	27	38	2	1	158	57	22.3	F	9	33.37	32.77	7	6.9	111	70	4.19	4.2	5.41	68	145	99	78	38	0.55	-	4.07	137	105.6	2.32	1.23	0.85	20.6	2.5	297	47	129.08	7	18	2.6	70.9	38.1	32.8	1.2	2.9	1.7	1.2	0.52	0.66	7.5
HP_23	26	39	1	1	160	75	29.3	F	9.3	33.09	36.66	7.2	7.2	129	84	3.37	5.5	6.84	123	156	78	105	27	1.23	0.0052	3.74	138	104	2.52	1.6	0.96	25	2.6	296	55	114.26	10	16	1.6	63.2	35.7	27.5	1.3	7.8	＜2	5.3	1.2	0.74	7
[truncated: 45 more columns]

## Sheet: Advanced maternal age(AMA)
	Maternal Information							Fetal Information	Fetal Indicators					Blood pressure		Blood glucose indicators			Blood lipid indicators					Imflammatory indicators		Liver function indicators																							Urinalysis
Item	Maternal age (years old)	Gestational age (weeks)	Number of conception (s)	Number of production (s)	Height (cm)	Body Weight (kg)	BMI (kg/m2)	Sex	BPD (cm)	HC (cm)	AC (cm)	FL (cm)	HL (cm)	SBP (mmHg)	DBP(mmHg)	Fasting plasma glucose (FPG,mmol/L)	HbA1c (%)	OGTT (2h, mmol/L)	TG (mg/dL)	CHOL (mg/dL)	HDL-C (mg/dL)	LDL-C (mg/dL)	VLDL-C (mg/dL)	CRP (mg/dL)	PCT(ng/mL)	K+ (mmo/L)	Na+ (mmo/L)	Cl- (mmo/L)	Tca (mmo/L)	Phos (mmo/L)	Mg2+ (mmo/L)	Total CO2 (mmo/L)	Urea (mmo/L)	UA (μmol/L)	Cr (μmol/L)	GFR (ml/min)	ALT (U/L)	AST (U/L)	AST/ALT	TP (g/L)	Alb (g/L)	globulin (g/L)	A/G	TBIL (μmol/L)	DBIL (μmol/L)	IBIL (μmol/L)	TBA (μmol/L)	CysC (mg/L)	pH
Reference Range	-	38-41	-	-	-	-	24.0-30.0	M (male) F (female)	9.0-10.0	32.6-34.5	32-34	6.6-7.2	6.8-7.2	90-139	60-89	3.6-5.1	4.0-6.0	3.9-7.8	0-200	0-280	40-100	0-130	12-52	0.0-6.0	0.000-0.050	3.50-5.30	137-147	99.0-110.0	2.11-2.52	0.85-1.51	0.75-1.02	21.0-31.0	2.6-7.5	155-357	41-73	≥90	7-40	13-35	1.0-1.5	65.0-85.0	35.0-50.0	20.0-40.0	1.2-2.4	0.0-21.0	0.0-8.0	0.0-13.0	0.00-9.67	0.54-1.15	4.5-8.0
AMA_1	38	39	3	0	168	72	25.5	F	9.6	32.3	31.4	6.7	6	114	86	4.5	5	7.23	209	261	83	111	33	3.71	0.041	3.52	138	107.9	2.12	1	0.71	19.9	3.5	322	41	126.74	11	13	1.2	63.9	35.6	28.3	1.3	1.5	1.1	0.4	0.8	0.75	7
AMA_2	35	40	1	0	168	66	23.4	F	9.3	32.5	33.31	7	6.5	128	84	4.35	5.7	6.67	175	210	75	100	19	0	0.05	3.66	138	110.4	2.13	1.14	0.74	16.8	3.4	230	50	116.25	8	14	1.8	62.6	35	27.6	1.3	5.4	2.3	3.1	-	-	6
AMA_3	40	39	2	1	163	68	25.6	M	8.6	31.5	31.8	7	6.3	115	73	4.61	5.3	5.67	198	159	32	92	23	4.27	0.02	3.95	138	110	2.23	1.04	0.81	16.7	4.1	384	67	97.07	9	13	1.4	59.9	33.8	26.1	1.3	50	2.7	2.3	1	0.92	6
AMA_4	35	38	9	0	150	60.7	27	F	9.2	31.7	33.6	6.9	6.4	117	74	3.96	5.1	7.93	220	209	93	88	44	0	-	3.83	139	110.3	2.41	1.28	0.88	20.1	3.5	202	45	121.2	12	20	1.6	61.1	35.9	25.3	1.4	2.9	<2	0.9	1.3	0.87	7.5
AMA_5	38	38	4	1	160	73	28.5	M	9.9	33.1	34.7	6.7	6.1	96	54	4.99	5.6	4.19	-	278	63	103	35	1.75	0.036	3.7	136	104.1	2.21	1.3	0.77	18.9	3.7	308	52	114.76	12	17	1.5	62.4	35	27.4	1.3	11.5	1.1	10.4	0.63	0.72	6.5
AMA_6	46	39	1	0	163	65	24.5	M	8.3	30.6	31.3	6.8	6.5	111	69	4.31	5.99	4.96	121	-	58	102	50	<0.5	0.021	3.94	136	106.9	2.24	1.21	0.85	19.9	2.1	196	55	114.26	10	14	1.3	70.2	38.1	32.1	1.2	6	1.5	4.5	-	0.62	8
AMA_7	41	37	6	4	140	49	25	M	9.3	32.7	32.3	6.5	6	131	77	4.02	4.9	6.56	196	250	70	75	32	1.06	0.015	3.76	138	105.6	2.27	1.48	0.76	21.7	3.9	392	59	114.03	11	16	1.5	63.4	36.5	26.9	1.4	6.3	0.9	5.4	0.95	0.86	6.5
AMA_8	41	39	7	1	158	66	26.4	F	9.3	34.7	30.6	7.5	6.3	118	81	4	5.3	6.69	130	238	72	66	28	2.55	-	3.95	138	107	2.18	1.1	0.83	19	2.1	328	65	101.4	6	16	2.7	63.7	36.4	27.3	1.3	9.2	2.1	7.1	1.9	0.94	5.5
AMA_9	40	39	1	0	160	58.5	22.9	M	9.5	32.8	31.2	6.9	6.2	128	80	4.87	5.3	8.42	165	156	69	82	51	4.25	0.052	4.1	137	106	2.3	1.18	0.77	20.7	3.3	292	39	126.15	8	15	1.9	59.8	35.8	24	1.5	12.7	2.6	10.1	3.54	1.35	6
AMA_10	37	38	3	2	149	55	24.8	M	9.3	32	31.81	6.9	7	124	66	3.81	5.8	6.97	145	128	92	107	20	0.5	0.048	4.3	135	107	2.13	1.35	0.78	17.5	4.8	355	65	103.56	8	18	2.2	59.6	33	26.6	1.2	9	<2	-	4	0.52	6.5
AMA_11	40	38	2	1	155	70	29.1	F	9.1	32.4	32.51	6.8	7	106	71	3.71	4.7	7.77	131	167	60	135	42	<0.6	0.028	4.51	134	100.8	2.39	1.17	0.85	21.4	3	276	46	122.03	10	16	1.6	69.6	38.3	31.3	1.2	11.8	2.5	9.3	2.41	1.21	7
AMA_12	38	38	5	2	159	75	29.7	M	9	31.69	30.59	6.1	6.6	121	82	4.7	5.6	5.69	115	145	77	111	38	0	-	4.07	138	106.4	2.22	1.12	0.72	18.2	2.7	289	56	115.19	9	19	2.1	66.2	35.7	30.5	1.2	12.4	<2	-	-	-	6.5
AMA_13	37	38	3	2	148	55	25.1	F	9.2	34.5	32.99	6.1	7	119	60	4.81	6.1	6.54	121	205	72	90	26	1	0.01	3.95	137	106.4	2.11	1.23	0.75	20.9	4.8	332	67	97.76	11	20	1.8	64.1	41.3	22.8	1.8	3.5	2.2	1.3	2.22	0.33	5.5
AMA_14	42	38	3	2	158	71	28.4	M	9.3	33.89	32.09	6	7	117	66	4.1	5.1	5.99	105	238	81	68	30	6.2	0.055	3.92	135	106.1	1.91	0.88	0.81	17.4	2.7	297	44	122.96	8	17	2.1	57.6	32	25.21	1.3	10.5	4.4	6.1	1.6	0.48	7
AMA_15	39	38	9	1	153	69.4	29.6	M	9.1	35.1	35.41	6.4	7.2	116	76	3.7	5	6.5	170	199	102	71	36	5.89	0.039	4.14	136	100.7	2.23	1.22	0.86	17.9	3.2	249	55	115.06	8	19	2.4	65.3	39.3	26	1.5	9.7	3.5	6.2	3.86	1.1	6.5
AMA_16	36	37	3	2	160	74	28.9	F	9.3	32.6	30.71	6	6.8	109	64	4.95	5.66	6.21	168	-	66	132	49	0	-	3.87	139	112.2	2.16	1.24	0.74	18.9	3.5	196	52	118.03	14	30	2.1	62.9	25.9	37	0.7	3.3	1.7	1.6	0.65	0.1	6.5
AMA_17	39	39	7	0	160	75	29.3	F	8.9	31.82	32.95	6.1	7.1	101	66	4.33	5.2	4.7	156	200	79	90	51	1.26	-	3.81	137	107	2.27	1.47	0.72	18.7	3.2	439	49	117.85	7	19	2.7	64	38.9	25.1	1.5	9	3.7	5.4	4.3	0.2	7
AMA_18	36	39	2	0	158	60.7	24.3	M	8.9	32.05	30.55	6	7	112	74	3.32	4.8	4.8	142	138	71	114	36	1.03	0.036	3.88	136	104.7	2.15	1.25	0.72	18.6	2	242	42	127.52	6	15	2.4	65	37.9	27.1	1.4	6.4	0.4	6	0.52	-	7.5
AMA_19	38	36	3	1	160	66	25.8	F	9	31.5	31.2	6	6.8	116	60	4.83	4.8	5.05	-	147	77	100	40	3.29	0.025	3.69	136	103	2.31	1.16	0.74	18.2	3.2	288	40	126.88	8	14	1.7	65.9	36.1	29.8	1.2	6.7	1.4	5.3	1.1	0.68	6
AMA_20	37	38	2	0	164	80	29.7	M	9	32.5	32	6.2	7	123	81	4.63	5.1	6.29	165	222	63	102	31	1.5	0.032	4.04	136	107.9	2.42	1.11	0.7	17.8	3.9	275	37	124.8	6	14	2.3	59.2	33.1	26.1	1.3	8.8	1.6	7.2	2.8	0.99	7
AMA_21	37	38	2	0	157	55	22.3	F	9.1	33	33	6.4	7.2	114	66	4.05	5.6	5.35	133	232	82	121	25	2.94	0.01	4.23	138	108.3	2.33	1.11	0.79	18.7	3	244	55	111.87	6	11	1.8	57.7	35.4	22.3	1.6	7.7	<2	-	-	-	7
AMA_22	36	38	3	1	160	66	25.8	F	8.2	29.05	31.67	6.2	7.2	114	86	3.99	4.7	4.25	125	235	68	128	35	0	0.036	3.8	137	104.5	2.31	1.16	0.74	28.8	4.6	216	44	131.91	8	14	1.8	62.9	38.7	24.2	1.6	5	2.1	2.9	0.86	0.72	7.5
AMA_23	41	40	3	1	162	60.7	23.1	M	8.3	30.99	31.32	6.4	6.5	128	84	3.86	4.9	5.85	100	112	72	131	40	0.52	0.022	3.96	135	103.7	2.42	1.11	0.7	18.6	3.3	361	51	125.65	10	15	1.5	68.9	42.2	26.7	1.6	2.3	1.7	0.6	3.2	0.77	6.5
AMA_24	36	36	3	1	157	55	22.3	M	8.3	31.05	30.03	6.4	7	115	73	4.31	4.5	6.2	169	258	99	100	26	0.5	-	3.89	135	105.8	2.33	1.11	0.79	15	5	414	48	130	12	20	1.6	73.5	39.7	33.8	1.2	7	1.2	5.8	1.86	1.05	7
AMA_25	40	38	3	2	152	57	24.7	F	7.1	31.58	30.39	6.8	7.1	117	74	3.96	5.2	6.12	174	268	85	112	20	1.05	0.05	4.12	137	104.1	2.21	1.25	0.76	17.5	2.7	275	56	127.09	12	16	1.3	65.2	38.6	26.6	1.5	8.2	<2	5	-	1.1	5.5
AMA_26	40	39	1	0	149	51	23	F	9.1	31.11	32.56	6.4	6.9	96	54	4.1	5.1	5.99	135	240	66	132	44	1.68	0.038	3.71	136	103.9	2.3	1.28	0.98	19.6	3.4	224	34	146.64	9	17	1.9	68.5	38.4	30.1	1.3	7.5	2.2	5.3	2	-	7.5
AMA_27	38	37	2	0	161	70	27	F	9	31.15	32.37	6.4	6.8	111	69	3.78	4.2	4.82	146	281	84	85	52	0	-	4.12	138	103	2.35	0.89	0.87	21.3	3.3	286	46	131.83	12	20	1.7	85.5	42.1	43.4	1	5.3	<2	8.9	0.85	0.62	6.5
AMA_28	39	38	2	1	162	71	27.1	M	8.6	34.24	33.96	6.7	6.2	116	60	3.69	6	5.38	174	156	69	96	53	2.12	0.042	4.25	137	108.2	2.42	1.1	0.89	20.5	3.8	268	50	125.38	12	15	1.2	68.2	38.5	23.8	1.6	8.8	2	4.6	1.35	0.52	6.5
[truncated: 45 more columns]
