# Supplementary material for: Metabolic Reprogramming Driven by Trophoblasts and Decidual XCR1+PMN‐MDSC Crosstalk Controls Adverse Outcomes Associated With Advanced Maternal Age
Source: Adv Sci (Weinh). 2026 Jan 12;13(16):e13370. doi: 10.1002/advs.202513370 (PMC13042359; doi:10.1002/advs.202513370)
Supplement: Supplementary file 3 — Supporting File 3: advs73746‐sup‐0003‐Data.xlsx. [file ADVS-13-e13370-s003.xlsx]

## Sheet: Figure 1A
Incidence
	HP	AMA
FGR	0.045	0.115
PTB	0.04	0.075
PE	0.01	0.02
Other complications	0.015	0.045
Normal	0.89	0.745

## Sheet: Figure 1C
% of PMN-MDSCs
PB		DE
HP	AMA	HP	AMA
12.1	4.48	23.815	12.2544
5.85	4.48	20.25	14.6934
6.45	5.17	25.6291	12.181
7.54	18.52	18.8538	17.3802
20.35	8.77	18.1692	16.6478
9.38	13.62	19.5692	11.8456
8.06	2.49	16.0728	15.0926
5.43	1.86	18.1116	14.5341
14.9	4.34	18.1185	14.6224
17.86	2.83	21.24	16.8462
16.48	4.01	19.4916	11.8818
19.01	10.34	16.0056	14.4648
6.01	2.05	19.0207	13.4208
14.76	18.07	19.1209	9.5344
24.45	11.31	21.2705	13.1763
11.19	7.76	18.5022	15.4068
10.53	6.82	20.8582	14.904
10.53	2.56	26.895	17.4944
7.76	4.2	22.365	18.1692
6.75	6.18	24.958	18.873
11.21	7.68	20.232	19.4138
4.17	2.9	21.068	17.7
6.12	3.68	23.523	15
8.48	2.36		10.2
6.77	3.03		5.68
7.85	8.02		11.2
8.75	5.42		9.1
4.73	8.17		8.96
8.4	3.64
5.55	6.56

## Sheet: Figure 1D
Cell number of PMN-MDSCs
PB		DE
HP	AMA	HP	AMA
1.96	0.56	1.9052	0.67339
0.47	0.37	1.9845	0.70528
0.54	0.4	2.2553	0.70642
0.65	1.4	1.1328	1.04281
1.63	0.7	1.4897	1.0821
0.75	1.09	1.663	0.45132
0.64	0.2	1.25367	0.60372
0.43	0.16	1.2678	0.802
1.2	0.37	1.4678	0.8409
1.46	0.23	0.8496	0.876
1.35	0.34	1.09152	0.52279
1.56	0.89	0.672235	0.76663
0.48	0.18	0.912993	0.523
1.27	1.45	0.764834	0.533926
1.03	0.9	1.0848	0.89598
0.96	0.62	0.795596	0.72412
0.84	0.55	1.16806	0.327888
0.91	0.2	2.36676	0.59481
0.67	0.36	1.45372	0.58344
0.58	0.49	1.74706	0.7174
0.96	0.61	1.19369	0.81538
0.36	0.23	1.39049	1.035
0.49	0.32	1.78775	0.5304
0.75	0.19		0.32944
0.6	0.24		0.6384
0.68	0.64		0.5642
0.75	0.43		0.52864
0.4	0.65		0.57913
0.67	0.36
0.44	0.66

## Sheet: Figure 1J
XCR1 expression in dPMN-MDSCs
HP	AMA
5.60392	1
7.18643	1.8144
6.14238	1.33858
8.82441	1.75711

## Sheet: Figure 1L
XCR1+ (%) in PMN-MDSCs
HP-PB	HP-DE	AMA-DE
6.37	37.8	19.4
7.99	35.1	19.4
9.85	41.1	13.39
2.33	26.3	21.69
5.35	29.49	24.3
10.7	32.25	25.2
12.33	26.97	17
3.42	28.24	18.9
5.69	26.4	10.2
5.86	22.8	11.5
2.7	31.7	13
2.1	39	12.9
3.33	32.2	18.5
5.49	32.4
2.68	41.5
4.58	31.1
2.72	36
3.8	25.3
4.14	27.2

## Sheet: Figure 1M
% of XCR1+PMN-MDSCs in CD45+
HP-PB	HP-DE	AMA-DE
0.163072	9.00207	2.83675
0.33558	7.10775	3.26816
0.60873	10.5336	1.59097
0.178944	4.95855	3.13742
0.15515	5.34111	3.26125
0.39376	5.84322	2.40267
0.290988	5.72843	2.23997
0.103626	5.50443	2.91189
0.456338	4.22548	1.52021
0.317612	4.33672	2.01186
0.22059	6.06131	2.362
0.07644	8.29551	2.43462
0.218448	5.95772	3.59155
0.7925	7.36294	1.575
0.520149	13.2323	1.00674
0.40194	7.89485	0.7668
1.10814	9.40917	1.3104

## Sheet: Figure 1O
XCL1 expression in trophoblasts
HP	AMA
6.98205	1.4425
6.27775	1.92776
5.86525	3.51869
3.72888	1

## Sheet: Figure 1P
XCL1+ (%) in trophoblasts
HP	AMA
33.8	23.3
36.3	27.5
31.7	11.3
46.7	24.1
37.3	20.2
28.8	21.5
34.16	29.1
26.23	15.1
36.23	13.6
35.37	11.4
28.9	14.6
31	6.21
31.2	15.9
30.1	11.6
22	14.6
33.7	17
29.7	14.7
25	11.9

## Sheet: Figure 1Q
XCL1 (pg/ml) in trophoblasts
HP	AMA
2539	2315
2531	1957
2586	2031
2805	2103

## Sheet: Figure 2C
Maternal weight gain (%)
embyros (E)	HP mice
0.5	0	0	0	0	0	0	0	0	0	0
1.5	0	-4.0176	-0.2352	-0.7911	-4.6547	-0.5025	-0.4525	-0.5	0.9091	1.0152
2.5	-1.4218	-2.3028	0.7056	1.396	0.7007	0.5025	0.4525	-1	2.2727	1.5228
3.5	-1.4218	-1.2249	1.1289	-1.0237	0.9009	3.0151	0.4525	-2	4.0909	4.0609
4.5	-0.9479	0.6369	1.5522	-1.1633	5.3554	5.0251	1.81	0	4.5455	5.5838
5.5	2.3697	3.3807	1.8344	0.698	9.5596	6.0302	4.0724	2.5	6.8182	7.6142
6.5	4.7393	6.1734	2.9633	3.2108	11.8619	9.5477	7.6923	4	10.4545	10.6599
7.5	5.2133	7.1534	7.667	7.9572	15.015	12.0603	9.5023	4.5	11.8182	15.736
8.5	7.109	9.4561	9.7366	13.1224	19.4695	16.0804	12.6697	9	13.1818	19.2893
9.5	9.0047	11.367	10.9595	15.449	23.0731	25.1256	15.3846	11	15	22.335
10.5	19.4313	17.4914	18.0151	20.4281	30.6807	27.1357	21.7195	14.5	17.2727	26.3959
11.5	19.9052	18.3244	20.4139	23.4528	37.3874	29.1457	24.4344	20.5	21.3636	30.9645
12.5	25.5924	31.7001	28.9276	27.6408	43.5936	32.1608	30.3167	28.5	22.7273	37.0558
13.5	32.2275	35.4728	37.3001	34.6208	50.7508	39.196	35.7466	32.5	27.7273	43.6548
14.5	37.9147	46.8398	42.0038	37.2732	60.1602	43.7186	45.7014	43.5	32.2727	50.2538
15.5	47.8673	51.0534	50.3293	42.9037	68.4184	45.2261	52.4887	50	44.0909	59.8985
16.5	54.5024	53.4542	53.1044	47.6966	73.0731	53.2663	59.276	58.5	49.5455	62.4365
17.5	63.0332	60.6075	59.1251	50.8143	80.0801	61.3065	61.991	61	58.1818	66.4975
18.5	69.6682	62.2734	66.9802	57.1429	80.2302	68.3417	70.1357	67.5	62.7273	70.0508
embyros (E)	AMA mice-primiparity
0.5	0	0	0	0	0	0	0	0	0	0
1.5	-1.1858	-1.7021	0	-2.9091	-3.2954	-1.1719	-1.0989	-1.1952	-1.5152	-1.0791
2.5	-0.3953	0	1.2	-1.8182	-1.9616	-0.7813	-0.7326	-0.7968	-1.1364	-0.7194
3.5	0	0.4255	1.6	-4	-1.4123	0.3906	0	-0.7968	-0.7576	0.3597
4.5	1.1858	0.8511	2	-4.3636	0.2746	0.3906	0.3663	0.3984	0	0
5.5	1.9763	2.1277	3.2	-4	0.7846	2.3437	1.0989	1.1952	0	1.0791
6.5	3.1621	3.4043	4	-2.5455	3.0993	2.7344	2.1978	1.5936	1.8939	2.8777
7.5	5.1383	4.2553	6	-2.1818	4.5116	2.3437	2.5641	3.1873	3.0303	2.518
8.5	6.7194	5.9574	6.8	1.4545	8.7485	6.6406	4.0293	5.1793	7.197	5.3957
9.5	8.6957	6.8085	7.2	2.9091	11.9262	10.9375	7.326	5.9761	8.3333	7.554
10.5	10.6719	8.0851	10	6.1818	16.3201	12.5	10.6227	10.757	11.7424	10.0719
11.5	16.6008	11.0638	12.4	12.3636	19.7332	14.4531	12.8205	13.9442	15.1515	14.3885
12.5	18.5771	14.4681	18	16.7273	21.6556	18.75	15.7509	17.5299	19.697	19.7842
13.5	23.3202	15.3191	20	21.0909	25.5787	23.4375	21.2454	19.9203	23.1061	24.1007
14.5	29.6443	16.5957	26	25.0909	29.4233	27.7344	25.2747	26.2948	27.2727	26.6187
15.5	34.3874	20.4255	33.6	32.7273	33.8564	30.8594	28.9377	30.6773	31.4394	30.2158
16.5	37.5494	25.5319	41.2	40.3636	38.5641	33.9844	33.6996	34.6614	34.0909	34.5324
17.5	39.1304	28.9362	48.8	46.1818	42.1342	37.5	36.63	39.0438	38.2576	37.7698
18.5	42.2925	34.0426	54	50.1818	46.4888	41.4063	41.0256	45.0199	40.9091	41.3669
embyros (E)	AMA mice-multiparity
0.5	0	0	0	0	0	0	0	0	0	0
1.5	-2.7037	-0.0895	-2.419	-4.8544	-0.421	-0.5525	-0.8876	0	-0.319	0.1754
2.5	-2.2155	-3.7136	-5.054	-4.288	-0.1914	-0.1842	-1.5385	0.1274	0.1196	0.5614
3.5	-0.1502	-2.1477	-1.8575	-4.0858	-0.4975	1.2891	0	0.2548	0.0797	0.3509
4.5	-0.4131	0.5369	0.5184	-2.0227	-0.3062	1.6575	1.5917	0.3822	0.1196	0.6316
5.5	0.1127	-2.5056	0.6911	-0.9304	1.9135	3.1308	3.8876	0.3185	0.4785	1.2632
6.5	5.2197	3.2662	3.5421	2.6699	3.3295	4.9724	5.071	2.5478	4.1069	5.0877
7.5	5.3699	5.3691	5.8877	4.4903	4.248	7.1823	8.142	4.7771	5.0239	7.0877
8.5	6.534	6.8456	8.7019	5.2994	6.8886	10.1657	9.9172	5.828	7.2169	8.4912
9.5	7.1348	7.9642	11.473	9.3447	5.8171	11.3076	11.5089	7.5478	10.3668	11.2982
10.5	8.2238	10.8725	15.5032	10.1133	9.2997	13.9963	15.7633	8.4395	11.563	15.8596
11.5	15.2835	13.557	18.7192	14.0777	12.7822	16.6114	21.4201	11.6879	14.0351	20.1404
12.5	17.3113	15.481	20.4147	16.9903	15.9969	17.1271	24	15.2866	17.6236	23.1053
13.5	20.9538	19.1946	21.2613	19.0129	20.2449	17.8637	30.6509	17.8662	19.059	27.8596
14.5	24.4461	20.8054	25.3045	25.3641	23.0769	20.2947	34.3432	21.5924	20.5742	30.6491
15.5	27.7882	26.3982	27.4708	26.6181	26.7891	23.3886	38.4911	24.3949	25.7974	36.7368
16.5	33.421	32.528	31.7235	27.4676	34.2135	28.3241	42.2604	27.8662	31.2998	39.1579
17.5	36.3124	34.2282	35.1123	31.7961	37.6961	30.9024	45.7041	29.0127	31.8182	42.9474
18.5	40.8186	35.123	37.9266	36.6505	40.4516	32.5967	49.5858	31.6879	35.2472	47.7544

[truncated: 249 more sheets: Figure 2D, Figure 2E, Figure 2F, Figure 2H, Figure 2I, Figure 2K, Figure 2L, Figure 2M, Figure 2N, Figure 2Q, Figure 2R, Figure 2S, Figure 2T, Figure 3C, Figure 3D, Figure 3E, Figure 3F, Figure 3H, Figure 3I, Figure 3J …]
